# Supplementary material for: β-COP Suppresses the Surface Expression of the TREK2
Source: Cells. 2023 May 29;12(11):1500. doi: 10.3390/cells12111500 (PMC10252889; doi:10.3390/cells12111500)
Supplement: Supplementary file 1 [file cells-12-01500-s001.zip]

Archive with 1 entries (1 files):
- cells-2364726-supplementary.pdf
